# Supplementary material for: Comparative Analysis of Davidson and Glyoxal Fixatives on Autofluorescence and Immunolabeling in Medaka (Oryzias latipes) Tissues
Source: Biomedicines. 2025 Aug 18;13(8):2002. doi: 10.3390/biomedicines13082002 (PMC12383498; doi:10.3390/biomedicines13082002)
Supplement: Supplementary file 1 [file biomedicines-13-02002-s001.zip]

Archive with 1 entries (1 files):
- biomedicines-3802301-supplementary.stl
